# Supplementary material for: Low Phosphatidylserine+ Cells Within the CD34+/CD45dim/CD117(c-kit)+ Subpopulation Are Associated with Poor Outcomes in Metastatic Colorectal Cancer
Source: Cancers (Basel). 2025 Feb 2;17(3):499. doi: 10.3390/cancers17030499 (PMC11816280; doi:10.3390/cancers17030499)
Supplement: Supplementary file 1 [file cancers-17-00499-s001.zip]

Archive with 1 entries (1 files):
- cancers-3425182-supplementary.pdf
